# Supplementary material for: Uropathogenic Escherichia coli proliferate as a coccoid morphotype inside human host cells
Source: PLoS Biol. 2025 Sep 3;23(9):e3003366. doi: 10.1371/journal.pbio.3003366 (PMC12407437; doi:10.1371/journal.pbio.3003366)
Supplement: S1 Data — (XLSX) [file pbio.3003366.s020.xlsx]

## Sheet: Fig1c-h & Supp fig2
Intracellular Before Div					Intracellular After Div					Extracellular Before Div					Extracellular After Div
Area	Aspect Ratio	Length	Width		Area	Aspect Ratio	Length	Width		Area	Aspect Ratio	Length	Width		Area	Aspect Ratio	Length	Width
1.68712	2.42759	2.25337	0.860109		0.649547	1.17504	0.980787	0.75373		3.10357	3.14422	3.38767	1.01255		1.21918	1.83523	1.6722	0.863385
1.34303	1.54415	1.60285	0.974724		0.658181	1.26407	0.991057	0.786206		1.60321	2.35261	2.09937	0.8616		1.56036	1.92989	1.94023	0.946819
1.27172	2.09734	1.75489	0.794554		0.345279	1.18749	0.633629	0.582466		2.18879	3.00543	2.8409	0.851778		2.17856	1.80464	2.22103	1.05724
1.4214	2.45415	2.08211	0.774832		0.295793	1.14391	0.656894	0.543625		2.7553	2.95711	3.15998	0.972593		2.01874	1.64216	2.09006	1.05086
1.56089	1.80995	1.9956	0.808251		0.237794	1.35256	0.62703	0.458616		3.17017	2.73061	3.12827	1.09221		2.38971	1.75297	2.30189	1.12715
1.86909	1.9288	2.16725	0.887331		0.531062	1.19738	0.894427	0.736644		3.05213	3.03008	3.26937	1.02204		2.22019	1.67285	2.03388	1.16461
1.39945	2.26143	1.87179	0.803494		0.433125	1.31558	0.867099	0.584763		2.54578	3.30236	3.11986	0.89359		1.58201	1.75325	1.79726	0.987885
1.65673	2.198	2.07799	0.907403		0.526063	1.29141	0.909487	0.70531		2.42312	2.73356	2.81082	0.965904		2.08497	1.74155	2.12494	1.05877
1.07855	2.03412	1.66664	0.749166		0.408604	1.60298	0.870849	0.540917		2.52949	3.15458	3.01384	0.920234		1.62713	1.64117	1.75693	1.02748
1.04382	1.88599	1.51806	0.782505		0.527001	1.17428	0.843493	0.701514		2.53837	3.12528	3.04403	0.923464		2.68286	2.29257	2.73936	1.08079
1.61328	1.36726	1.66538	1.16176		0.692977	1.31439	1.04998	0.651789		2.92405	2.81054	3.07195	1.05382		1.93795	2.12117	2.22392	0.992267
1.21625	1.72583	1.58537	0.892863		0.686205	1.1555	1.0118	0.863737		2.71489	3.18691	3.24445	0.932768		2.60892	2.27928	2.67124	1.12435
1.41265	2.01447	1.8439	0.886018		0.686828	1.19732	1.00853	0.813554		2.69026	3.36184	3.24985	0.904607		2.44052	1.96622	2.41737	1.1715
0.916465	1.94675	1.45492	0.72055		0.48341	1.11677	0.820313	0.736774		2.61705	3.16878	3.16593	0.915055		2.34547	2.59777	2.64519	0.949758
1.4666	2.39952	2.05543	0.808749		0.617401	1.18624	0.937877	0.677125		2.55395	3.11358	3.06176	0.916042		2.66187	2.19398	2.72372	1.0098
0.818499	1.72871	1.33236	0.701662		0.343164	1.06487	0.682188	0.640271		2.49951	2.6214	2.79655	1.01005		2.91755	2.13829	2.69117	1.16354
1.93552	1.86361	2.14114	1.06516		0.291679	1.49183	0.725812	0.477656		2.18682	2.63545	2.68874	0.896826		2.21301	2.2888	2.44397	1.00848
1.97532	2.31875	2.29431	0.968401		0.510575	1.15849	0.859285	0.749795		1.9176	3.33523	2.67918	0.762359		2.58537	2.62596	2.84011	1.01959
1.80373	1.90373	2.0991	1.02173		0.456664	1.3096	0.866943	0.65681		2.03899	2.77334	2.56218	0.875353		2.40362	2.65353	2.73536	0.980687
2.01862	1.73017	2.09999	1.13225		0.34345	1.13175	0.694189	0.616078		2.31409	3.27668	2.95236	0.847874		2.17661	2.23247	2.44816	1.0202
1.06616	1.58588	1.45368	0.867307		0.31191	1.10698	0.647825	0.595199		1.96378	3.02984	2.65685	0.826207		2.23289	2.08546	2.38784	1.07282
1.52255	2.07575	2.26288	0.710853		0.329905	1.08326	0.663809	0.631466		2.30957	3.04399	2.94203	0.871361		2.26277	2.48979	2.62712	0.97866
1.49857	2.54378	2.15836	0.731861		0.470316	1.27241	0.842182	0.672123		2.52137	2.76507	2.8719	0.982881		2.50832	2.61431	2.84831	0.950379
2.27425	2.0899	2.46348	1.05408		0.399619	1.25877	0.787819	0.613741		2.49622	2.75695	2.85643	0.969722		1.59711	2.25017	2.04767	0.879837
1.75059	2.37017	2.22086	0.901585		0.4124	1.20753	0.782129	0.644537		2.14933	3.026	2.79409	0.842227		1.97036	2.25645	2.28714	0.985662
1.22327	2.00068	1.68664	0.830478		0.453885	1.30421	0.856036	0.660582		2.38729	3.03319	2.89428	0.888134		1.85171	2.14101	2.15485	0.981987
1.28672	1.54764	1.52587	0.958886		0.491183	1.46126	1.00073	0.575723		2.40727	2.63579	2.73608	0.999582		2.1257	2.15133	2.36313	1.0543
2.27467	1.61236	2.07743	1.26069		0.647668	1.2776	0.893095	0.810076		2.5036	3.09456	3.03925	0.909761		2.58966	1.82245	2.44562	1.22431
1.13444	1.88009	1.60426	0.777293		0.48376	1.3943	0.88728	0.619398		2.52989	2.94796	2.95161	0.938622		1.94958	1.69722	1.99746	1.06722
1.15622	2.00461	1.72571	0.730832		0.552794	1.6036	1.04499	0.618371		2.81887	2.93727	3.20271	0.977679		1.77078	2.18748	2.21189	0.875591
1.22997	1.39014	1.46086	1.02817		0.526758	1.48114	0.9545	0.589841		3.10022	3.0753	3.34721	1.03077		1.68447	1.98863	2.0385	0.949155
1.84421	1.79597	2.08441	1.02119		0.438205	1.68514	0.933582	0.529813		2.38803	3.06048	2.90909	0.89516		1.86824	2.19964	2.2619	0.92529
1.59791	1.44201	1.67754	1.13611		0.556376	1.11682	0.892014	0.749236		2.57722	3.30886	3.127	0.893087		2.10843	1.90673	2.28524	1.00625
1.60424	1.85435	1.88786	0.949156		0.280506	1.07349	0.617041	0.564718		2.18323	2.41618	2.65751	0.91675		2.3233	1.90632	2.42445	1.00805
0.85527	1.60481	1.28301	0.782922		0.48946	1.17987	0.842539	0.702096		2.90848	2.95829	3.18076	1.00102		2.43642	1.79758	2.33938	1.19227
1.93619	2.1721	2.2358	0.974709		0.333667	1.33251	0.751611	0.541965		2.27608	2.59479	2.70248	0.905197		1.90586	2.28203	2.35677	0.900764
1.056	1.51264	1.38456	0.876023		0.459259	1.78061	1.00754	0.522204		2.21502	2.9306	2.79351	0.887037		2.11112	1.95359	2.28629	1.01975
0.942507	1.6219	2.09757	0.833377		0.316115	1.32775	0.708197	0.532731		2.78214	3.53018	3.39131	0.897189		1.96865	2.00986	2.23618	1.01239
1.31989	2.05539	1.80566	0.856046		0.367502	1.11719	0.705775	0.642541		2.98302	3.36108	3.52989	0.935573		1.95193	1.86495	2.06797	1.00905
0.883145	2.00939	1.49763	0.685754		0.494621	1.44588	0.878249	0.626335		3.52862	2.53455	3.33597	1.15633		1.76935	2.06663	2.09731	0.952963
1.16806	1.87858	1.63572	0.84269		0.448178	1.37445	0.851754	0.612357		3.56375	2.61511	3.33837	1.14511		1.81449	2.34247	2.23086	0.908171
1.22452	1.42175	1.4964	0.993801		0.518733	1.26472	0.858693	0.748857							2.48373	2.4266	2.61318	1.01538
1.25394	1.86734	1.70691	0.78116		0.674612	1.24697	1.02442	0.700549							2.19661	2.61991	2.71182	0.882057
1.51528	1.81952	1.81715	0.959963		0.592342	1.25556	1.01784	0.668328							1.85195	2.36117	2.27555	0.855879
0.784292	1.55526	1.23493	0.769348		0.771331	1.33838	1.10511	0.86324							2.52878	2.12724	2.56354	1.0912
0.990818	1.9485	1.54619	0.730052		0.768266	1.17776	1.07014	0.862829							2.85449	2.64737	2.99842	1.06133
1.25079	1.75812	1.63358	0.892417		0.417995	1.61281	0.95293	0.495539							2.64747	2.41694	2.81162	1.05312
1.00773	1.90096	1.51144	0.773861		0.475438	1.82421	1.06453	0.481369							2.13052	2.53041	2.55382	0.937442
0.716869	1.6089	1.18917	0.722464		0.501715	1.52311	0.928563	0.611809							2.13539	2.20498	2.51894	0.933719
0.860083	1.63722	1.27556	0.776542		0.455724	1.88892	0.995737	0.518142							2.51126	2.45701	2.79827	0.980228
0.783376	1.66901	1.25537	0.729398		0.394104	1.53491	0.865878	0.545419							1.85403	2.11615	2.14939	0.940388
1.2601	2.16284	1.81976	0.789601		0.597625	1.4233	1.01611	0.679889							2.20623	1.87334	2.24271	1.1461
1.43337	1.84498	1.83041	0.930045		0.61225	1.41803	1.04688	0.697242							1.93907	1.84013	2.11924	1.03724
1.52343	2.63684	2.20375	0.755013		0.586805	1.30499	0.998804	0.717604							2.10993	1.93428	2.24072	1.05867
1.67153	2.10837	2.06982	0.936797		0.533841	1.17466	0.89785	0.74238							2.06461	2.02136	2.28996	1.04302
1.50531	2.04207	1.91083	0.890953		0.724503	1.21826	1.07389	0.869319							2.40194	2.08335	2.47622	1.0784
0.928037	1.59633	1.33217	0.829137		0.626293	1.16777	0.93729	0.802469							2.2786	1.90586	2.25955	1.1217
1.36522	2.27884	1.88622	0.805233		0.629834	1.27643	0.935883	0.777116							1.88467	1.93252	2.12123	1.03881
1.1814	1.84992	1.53077	0.81441		0.573197	1.32875	0.93482	0.72209							2.44743	2.35846	2.62261	1.0644
1.49322	2.41056	2.10654	0.795083		0.53088	1.19925	0.884083	0.742897							2.42756	2.1059	2.45557	1.05791
0.95781	1.49302	1.26803	0.832726		0.421864	1.37323	0.844846	0.59909							2.2056	2.23288	2.42006	1.02686
2.14395	2.08974	2.25854	1.05041		0.541937	1.24151	0.878849	0.736517							2.19175	2.09448	2.41102	1.04167
1.6944	1.54749	1.75713	1.09175		0.594913	1.08527	0.852394	0.859098							2.53609	2.22956	2.66008	1.0462
1.68572	1.95115	2.05286	0.87102		0.342199	1.13665	0.692623	0.61318							2.48532	1.93472	2.38005	1.13507
1.48727	1.58048	1.75946	0.989616		0.409952	1.37422	0.843267	0.594272							2.28853	1.86943	2.31843	1.09485
3.15928	1.76179	2.58452	1.35433		0.533393	1.09456	0.849803	0.770891							2.76989	2.08298	2.66858	1.18518
1.22996	1.81436	1.64476	0.85923		0.50236	1.15	0.819885	0.773054							2.89607	2.15667	2.68045	1.16336
1.50808	2.05883	1.94959	0.895105		0.566644	1.32954	0.960638	0.72461							2.73197	2.45158	2.84646	1.05144
1.43441	1.76688	2.0042	0.77222		0.664892	1.2932	1.01537	0.818754							3.28259	2.10343	2.93387	1.18712
1.50148	1.81176	1.85888	0.962025		0.768829	1.33097	1.09887	0.820047							1.60965	1.9619	1.9868	0.954323
1.44378	1.86286	1.85305	0.886425		0.54141	1.2823	0.937589	0.718163							1.76461	2.1798	2.18341	0.931934
1.06299	1.95049	1.56152	0.74053		0.691163	1.25428	1.03552	0.815186							1.87673	2.22712	2.35515	0.860239
1.52622	1.85426	1.84347	0.946006		0.610915	1.05696	0.884023	0.856901							1.61887	2.0556	1.95997	0.886727
1.36039	1.75423	1.70497	0.942614		0.45218	1.19773	0.834	0.683827							1.90337	2.07697	2.2264	0.981191
1.43094	2.03524	1.85847	0.882254		0.496311	1.4611	0.948972	0.634157							1.88021	2.32721	2.29442	0.923428
2.06746	1.75988	2.13364	1.02254		0.701841	1.48906	1.14886	0.749476							2.70499	2.58704	2.8757	1.04331
1.14298	1.86829	1.60755	0.800845		0.350226	1.22519	0.724693	0.588227
1.18537	1.66205	1.56395	0.893009		0.419656	1.31734	0.827058	0.612058
1.09928	1.70073	1.49862	0.844738		0.261989	1.35371	0.657496	0.474907
0.997699	1.7434	1.44717	0.806013		0.322087	1.29359	0.704861	0.564666
1.17954	1.94651	1.61283	0.817321		0.401345	1.49235	0.869901	0.554961
1.31773	1.83015	1.68143	0.8936		0.418768	1.32749	0.834284	0.61066
1.47825	1.97646	1.86284	0.899194		0.356413	1.24877	0.747895	0.592136
2.05188	1.89242	2.10099	1.04188		0.592986	1.40521	1.01236	0.70057
1.26238	1.28559	1.3301	1.03008		0.593367	1.38505	1.03824	0.714531
1.12789	1.89668	1.65547	0.796694		0.470073	1.37102	0.865428	0.63547
1.3329	1.7406	1.74906	0.89154		0.47075	1.25704	0.809437	0.67992
1.51451	2.58401	2.12942	0.782295		0.406025	1.2939	0.790269	0.611907
1.40918	1.90012	1.76316	0.902553		0.412104	1.29998	0.808679	0.633148
1.2905	2.04046	1.76929	0.836623		0.445922	1.15488	0.800467	0.69223
1.44186	2.07064	1.9167	0.867273		0.499965	1.21661	0.872867	0.703406
1.88805	2.69061	2.46087	0.852961		0.595881	1.21453	0.939508	0.768087
1.05537	1.78736	1.53333	0.799827		0.621145	1.27239	1.00114	0.775976
2.10742	2.33226	2.40556	0.996357		0.489482	1.29162	0.908084	0.647887
1.34734	1.83211	1.77984	0.871193		0.491072	1.28124	0.874194	0.704542
1.05987	1.84266	1.56159	0.803225		0.478436	1.27022	0.859786	0.664121
1.69279	1.53923	1.79846	1.10155		0.375012	1.25312	0.756024	0.598851
1.22169	2.16694	1.80169	0.709414		0.316644	1.24452	0.696978	0.569242
1.19316	2.26417	1.85835	0.707221		0.270709	1.13963	0.623606	0.544106
1.1947	2.00469	1.70934	0.746796		0.33147	1.1699	0.675627	0.598994
1.21713	1.84951	1.66817	0.842442		0.551512	1.21581	0.918799	0.748863
1.53603	1.95299	1.8253	0.910594		0.43545	1.18885	0.798041	0.672798
1.17293	1.48482	1.31703	0.874429		0.483071	1.16559	0.829623	0.717763
1.92146	1.90676	2.09316	1.04119		0.486279	1.21172	0.842393	0.703088
1.35212	1.82597	1.72387	0.908921		0.504498	1.35472	0.908022	0.622435
1.10684	1.75112	1.5267	0.845346		0.69902	1.20703	1.03096	0.77769
1.54362	2.01696	1.91506	0.903506		0.491485	1.05806	0.790625	0.795954
1.70494	2.41038	2.14797	0.866013		0.513481	1.70572	1.03649	0.57619
1.60037	2.46245	2.13756	0.845085		0.561917	1.19402	0.84636	0.75221
1.35875	1.74948	1.69507	0.940213		0.563519	1.10363	0.884481	0.803519
1.00456	1.74444	1.46857	0.796647		0.607618	1.13523	0.922071	0.805292
1.41165	2.25476	1.95799	0.792672		0.796787	1.21385	1.06759	0.903134
1.29882	1.61253	1.58297	0.952906		0.533213	1.06108	0.810848	0.835027
1.80824	2.35197	2.29751	0.871712		0.615406	1.10988	0.903089	0.829275
1.2682	1.78651	1.62661	0.883723		0.836422	1.39756	1.17877	0.832856
1.26003	1.85731	1.68213	0.871801		0.487622	1.57202	0.954896	0.593389
1.54269	2.03066	2.04218	0.887803		0.563676	1.18429	0.927887	0.708115
1.40094	1.93969	1.83335	0.86278		0.675942	1.20513	0.97694	0.830353
1.55412	1.83702	1.90369	0.936865		0.416136	1.20704	0.774545	0.642988
1.74979	2.25434	2.21321	0.903294		0.505012	1.37116	0.902257	0.6468
1.2212	1.48571	1.45725	0.968423		0.555196	1.24206	0.943718	0.740084
2.16244	2.50218	2.5453	0.920491		0.446982	1.55661	0.878517	0.559766
2.28119	2.42477	2.48147	0.95942		0.877577	1.52027	1.24702	0.816449
1.69132	1.93736	1.96832	0.983384		0.568778	1.40947	0.999901	0.683457
1.45804	1.74812	1.79359	0.906633		0.966584	1.37658	1.27139	0.908857
1.36821	2.0683	1.8888	0.824142		0.500847	1.40269	0.918071	0.645645
					0.783427	1.33249	1.06884	0.80202
					0.636062	1.24576	1.00275	0.841097
					0.556282	1.25597	0.955085	0.686561
					0.792886	1.35889	1.09083	0.825569
					0.490942	1.27652	0.891501	0.673224
					0.525327	1.15905	0.830141	0.767616
					0.623404	1.22568	0.925524	0.779476
					0.379379	1.15203	0.739846	0.647649
					0.465958	1.10272	0.808721	0.746248
					0.391264	1.22308	0.748872	0.652851
					0.571005	1.14165	0.861742	0.887469
					0.687819	1.13266	0.946006	0.905291
					0.440742	1.25642	0.837933	0.650583
					0.41435	1.19993	0.786	0.631946
					0.560712	1.24856	0.831897	0.805001
					0.570114	1.34114	0.918134	0.724612
					0.487823	1.14224	0.795982	0.828453
					0.658458	1.2317	0.946123	0.776888
					0.657856	1.20417	0.983264	0.816757
					0.514562	1.36519	0.9265	0.638835
					0.685257	1.12866	1.01055	0.758361
					0.570255	1.21046	0.927618	0.689159
					0.623143	1.2768	0.990849	0.772672
					0.519712	1.31169	0.912183	0.684179
					0.565084	1.11691	0.878183	0.789173
					0.402989	1.19446	0.782975	0.646141
					0.459321	1.09279	0.732363	0.742756
					0.498647	1.11146	0.843075	0.760033
					0.531381	1.35227	0.935153	0.687384
					0.372641	1.44513	0.815392	0.54473
					0.354877	1.41039	0.800055	0.540945
					0.707058	1.95242	1.43912	0.550488
					0.517442	1.31568	0.936129	0.688798
					0.545507	1.27028	0.929023	0.720067
					0.427386	1.17733	0.780192	0.669569
					0.346351	1.56987	0.812314	0.501344
					0.437152	1.44244	0.866655	0.590723
					0.436716	1.37832	0.845249	0.608781
					0.341837	1.14388	0.688042	0.619322
					0.32257	1.27421	0.738754	0.558485
					0.37715	1.15585	0.73972	0.631612
					0.297539	1.23754	0.692291	0.54828
					0.269956	1.21853	0.645201	0.525321
					0.637768	1.17598	0.90651	0.85188
					0.764815	1.25927	1.08151	0.889938
					0.693983	1.42776	1.09243	0.753544
					0.557393	1.42343	0.938979	0.705318
					0.61069	1.30152	0.984821	0.757108
					0.56199	1.34437	0.959349	0.709573
					0.360196	1.22226	0.748743	0.609877
					0.513188	1.21068	0.908704	0.741076
					0.499039	1.49072	0.980578	0.613468
					0.526544	1.29186	0.925813	0.705224
					0.282318	1.21416	0.654372	0.529186
					0.478362	1.1881	0.830609	0.69522
					0.501763	1.48323	0.962996	0.62387
					0.355938	1.22235	0.729924	0.602607
					0.666617	1.43145	1.04595	0.731148
					0.673439	1.46298	1.04824	0.721176
					0.446813	1.24604	0.833882	0.659491
					0.454566	1.17938	0.825952	0.691558
					0.67277	1.34575	1.0069	0.787729
					0.643752	1.38481	1.0564	0.693947
					0.453246	1.3422	0.863805	0.622394
					0.498674	1.48297	0.937012	0.63352
					0.402305	1.14253	0.757513	0.649555
					0.522438	1.16666	0.880182	0.746143
					0.587076	1.21453	0.943797	0.769051
					0.579926	1.34582	0.948025	0.73967
					0.613889	1.23533	0.959265	0.762789
					0.338375	1.25369	0.707705	0.58345
					0.692596	1.16577	0.998403	0.804201
					0.595692	1.18121	0.925112	0.787624
					0.685614	1.29844	1.0085	0.793025

## Sheet: Fig2c
Intracellular division time (minutes)
First division	Second division	Third division
440	150	280
40	120	300
160	130	270
170	280	370
90	160	260
90	180	290
90	200	260
120	80	250
210	150	250
80	210
100	370
60	310
140	190
100	110
400	140
250	140
120	110
80	110
110	240
110	110
150	170
100	120
100	160
130	150
120	170
60	130
110	100
150	120
150	140
190	130
60	130
60	140
160	130
80	190
60	190
70	180
90	130
110	110
90	110
100	120
100	110
180	130
120
170
180
120
120
50
80
70
240
100
90
90
80
80
90
210
90
60
100
100
160
90
110
130
120
80
160
140
110
90
60
100
130
130
120
130
190
120
90
110
130
90
130
90
120
120

## Sheet: Fig2e
T=0	FtsN	FtsZ		T=60	FtsN	FtsZ			T=110	FtsN	FtsZ
0	17.058	44.319		0	29.276	43.234			0	83.417	38.583
0.065	52.75	68.743		0.065	65.141	42.15			0.065	95.264	48.635
0.13	113.483	109.106		0.13	83.994	41.744			0.13	107.196	61.765
0.195	159.243	185.577		0.195	115.261	75.302			0.195	131.718	72.008
0.26	238.508	287.3		0.26	155.794	106.825			0.26	164.151	82.423
0.325	260.864	333.731		0.325	250.743	159.849			0.325	199.032	85.758
0.39	277.138	324.899		0.39	358.252	244.203			0.39	237.081	86.332
0.455	254.709	308.162		0.455	445.671	325.005			0.455	280.884	89.796
0.52	193.691	260.637		0.52	495.123	473.246			0.52	322.956	102.561
0.585	189.334	247.223		0.585	532.219	592.787			0.585	352.379	115.282
0.65	157.362	242.699		0.65	558.5	617.839			0.65	379.495	124.815
0.715	173.984	263.332		0.715	557.661	603.472			0.715	378.222	128.111
0.78	177.823	347.053		0.78	516.742	469.682			0.78	348.365	131.303
0.845	186.884	389.697		0.845	437.201	324.274			0.845	300.832	124.909
0.91	226.165	405.726		0.91	354.501	216.644			0.91	250.06	108.59
0.975	232.693	321.196		0.975	228.162	118.481			0.975	202.271	84.077
1.04	191.978	202.038		1.04	131.898	72.318			1.04	159.084	54.31
1.105	128.155	121.867		1.105	67.069	38.53			1.105	131.242	39.669
1.17	71.636	60.019		1.17	36.036	35.474			1.17	106.135	25.656
1.235	45.198	23.429		1.235	22.554	20.542			1.235	82.579	15.624
1.3	17.606	12.374		1.3	14.234	7.686			1.3	65.135	9.544
1.365	0.051	0.036		1.365	0.936	0.97			1.365	57.434	6.3
									1.43	52.917	5

## Sheet: Fig3c
"Upper cells"			"Lower cells"
Length	Full with		Length	Full width
0	9.2693		0	16.475
0.06667	14.9723		0.06667	25.417
0.13333	26.4339		0.13333	42.647
0.2	42.7529		0.2	65.134
0.26667	58.2459		0.26667	86.516
0.33333	68.2366		0.33333	103.101
0.4	72.6141		0.4	116.296
0.46667	71.8431		0.46667	124.836
0.53333	66.2196		0.53333	121.725
0.6	57.4859		0.6	107.864
0.66667	48.6		0.66667	90.884
0.73333	40.6383		0.73333	74.608
0.8	34.1066		0.8	61.156
0.86667	29.8898		0.86667	51.435
0.93333	28.434		0.93333	48.592
1	30.1916		1	52.339
1.06667	34.0768		1.06667	62.439
1.13333	37.9099		1.13333	78.727
1.2	43.0666		1.2	97.709
1.26667	50.0285		1.26667	108.12
1.33333	58.6986		1.33333	106.551
1.4	66.8197		1.4	95.964
1.46667	70.6475		1.46667	88.417
1.53333	71.7076		1.53333	92.509
1.6	74.9255		1.6	113.292
1.66667	80.1834		1.66667	144.66
1.73333	80.7541		1.73333	167.226
1.8	75.2378		1.8	166.512
1.86667	67.094		1.86667	145.848
1.93333	58.2063		1.93333	116.102
2	48.9234		2	87.971
2.06667	40.1259		2.06667	66.285
2.13333	33.099		2.13333	52.739
2.2	27.5145		2.2	53.511
2.26667	25.243		2.26667	69.771
2.33333	27.4468		2.33333	94.097
2.4	32.5323		2.4	120.693
2.46667	38.5178		2.46667	144.114
2.53333	44.6583		2.53333	153.62
2.6	51.7246		2.6	140.415
2.66667	57.9439		2.66667	104.598
2.73333	59.8841		2.73333	63.974
2.8	55.0164		2.8	35.163
2.86667	44.1822		2.86667	21.006
2.93333	30.7758		2.93333	14.77
3	20.2976

## Sheet: Fig3d
Length	FtsZ-mCh (line 1)	EYFP-MinD (line 1)
0	0.0564619	0.0898947
0.065	0.100001	0.197928
0.13	0.149276	0.292943
0.195	0.213897	0.405482
0.26	0.259442	0.470493
0.325	0.361233	0.522746
0.39	0.405218	0.506627
0.455	0.414467	0.380849
0.52	0.475317	0.233562
0.585	0.634288	0.15031
0.65	0.778352	0.111897
0.715	0.963153	0.07857
0.78	1	0.0620678
0.845	0.931186	0.0587755
0.91	0.76391	0.0258179
0.975	0.696337	0.0140918
1.04	0.690271	0.041524
1.105	0.715612	0.0367593
1.17	0.741633	0
1.235	0.709195	0.0151285
1.3	0.549904	0.0706671
1.365	0.430762	0.0817116
1.43	0.435072	0.118466
1.495	0.544603	0.226531
1.56	0.516283	0.306977
1.625	0.489899	0.368948
1.69	0.396047	0.467663
1.755	0.285782	0.548611
1.82	0.234522	0.554199
1.885	0.184995	0.613491
1.95	0.171748	0.818321
2.015	0.232236	1
2.08	0.238979	0.954143
2.145	0.268521	0.841768
2.21	0.262633	0.724346
2.275	0.281301	0.581185
2.34	0.319512	0.432303
2.405	0.295433	0.311515
2.47	0.330748	0.275075
2.535	0.335555	0.21563
2.6	0.421269	0.187281
2.665	0.519957	0.146272
2.73	0.660967	0.187311
2.795	0.814349	0.143811
2.86	0.858534	0.0794727
2.925	0.909018	0.0465418
2.99	0.82916	0.115016
3.055	0.671148	0.126173
3.12	0.4959	0.128104
3.185	0.406496	0.17416
3.25	0.359222	0.224262
3.315	0.373787	0.281337
3.38	0.33985	0.34351
3.445	0.348756	0.423035
3.51	0.292651	0.537489
3.575	0.226903	0.636812
3.64	0.157589	0.764291
3.705	0.0945809	0.811356
3.77	0.0247729	0.746309
3.835	0	0.511651

## Sheet: Fig3 f
Intra Length (um)	Intracellular Pole to pole (sec)	Extra Length (um)	Extracelluar Pole to pole distance (sec)	B/A	D/C	A/B	C/D
2.719	28	3.025	35	10.2979	11.5702	0.097107	0.086429
2.463	42	2.64	28	17.0524	10.6061	0.058643	0.094286
1.72	28	2.96	28	16.2791	9.45946	0.061429	0.105714
1.64	28	3	28	17.0732	9.33333	0.058571	0.107143
1.36	42	2.11	28	30.8823	13.2701	0.032381	0.075357
1.49	49	2.05	35	32.8859	17.0732	0.030408	0.058571
2.18	28	2.38	35	12.844	14.7059	0.077857	0.068
2.466	28	2.48	21	11.3544	8.46774	0.088071	0.118095
2.37	35	3.31	35	14.7679	10.574	0.067714	0.094571
3.25	49	3.55	28	15.0769	7.88732	0.066327	0.126786
2.98	28	2.58	21	9.39597	8.13954	0.106429	0.122857
2.78	42	2.89	21	15.1079	7.26644	0.06619	0.137619
1.836	77	2.7	21	41.939	7.77778	0.023844	0.128571
1.728	42	2.57	35	24.3056	13.6187	0.041143	0.073429
1.6	70	2	35	43.75	17.5	0.022857	0.057143
1.68	70	2.3	35	41.6667	15.2174	0.024	0.065714
1.74	42	2.69	21	24.1379	7.80669	0.041429	0.128095
1.53	42	2.35	35	27.451	14.8936	0.036429	0.067143
1.68	77	1.98	35	45.8333	17.6768	0.021818	0.056571
1.33	91	2.61	42	68.421	16.092	0.014615	0.062143
1.14	42	2.09	28	36.8421	13.3971	0.027143	0.074643
1.24	70	2.19	28	56.4516	12.7854	0.017714	0.078214
1.03	84	2.05	35	81.5534	17.0732	0.012262	0.058571
1.47	77	2.44	49	52.3809	20.082	0.019091	0.049796
1.56	42	1.98	42	26.9231	21.2121	0.037143	0.047143
1.96	42	2.54	28	21.4286	11.0236	0.046667	0.090714
2.21	49	1.99	42	22.1719	21.1055	0.045102	0.047381
2.24	49	2.39	28	21.875	11.7155	0.045714	0.085357
1.13	77	2.01	28	68.1416	13.9304	0.014675	0.071786
1.31	56	1.72	35	42.7481	20.3488	0.023393	0.049143
1.34	42	4.34	42	31.3433	9.67742	0.031905	0.103333
1.26	63	2.31	35	50	15.1515	0.02	0.066
1.64	35	2.61	28	21.3415	10.728	0.046857	0.093214
1.63	40	2.3	42	24.5399	18.2609	0.04075	0.054762
1.69	55	4.17	65	32.5444	15.5875	0.030727	0.064154
1.84	35	3.74	30	19.0217	8.02139	0.052571	0.124667
2.2	80	3.19	55	36.3636	17.2414	0.0275	0.058
1.72	30	3.17	70	17.4419	22.082	0.057333	0.045286
1.42	20	3.77	30	14.0845	7.95756	0.071	0.125667
1.48	30	3.38	25	20.2703	7.39645	0.049333	0.1352
1.65	65	3.98	30	39.3939	7.53769	0.025385	0.132667
1.3	90	3.37	40	69.2308	11.8694	0.014444	0.08425
1.61	100	2.95	35	62.1118	11.8644	0.0161	0.084286
2	30	3.95	40	15	10.1266	0.066667	0.09875
1.57	75	3.03	25	47.7707	8.25083	0.020933	0.1212
1.98	25	4.06	30	12.6263	7.38916	0.0792	0.135333
1.4	20	4.2	20	14.2857	4.7619	0.07	0.21
1.85	40	3.78	30	21.6216	7.93651	0.04625	0.126
1.47	50	3.38	25	34.0136	7.39645	0.0294	0.1352
1.87	45	3.45	100	24.0642	28.9855	0.041556	0.0345
1.95	60	4.39	45	30.7692	10.2506	0.0325	0.097556
2.47	28	3.88	25	11.336	6.4433	0.088214	0.1552
2.52	24.5	4.07	35	9.72222	8.59951	0.102857	0.116286
2.525	21	3.45	40	8.31683	11.5942	0.120238	0.08625
2.4	28	4.32	35	11.6667	8.10185	0.085714	0.123429
2.51	17.5	4.09	40	6.97211	9.77995	0.143429	0.10225
2.3	17.5	2.94	30	7.6087	10.2041	0.131429	0.098
2.6	21	3.88	30	8.07692	7.73196	0.12381	0.129333
1.6	75	3.72	45	46.875	12.0968	0.021333	0.082667
2.33	14	3.95	25	6.00858	6.32911	0.166429	0.158
2.05	50			24.3902		0.041
2.62	17.5			6.67939		0.149714
1.955	60			30.6905		0.032583
1.798	21			11.6796		0.085619
2.34	24.5			10.4701		0.09551
2.5	24.5			9.8		0.102041
1.82	100			54.9451		0.0182
1.88	24.5			13.0319		0.076735
1.56	31.5			20.1923		0.049524
1.96	35			17.8571		0.056
1.73	140			80.9249		0.012357

## Sheet: Fig4a
Length	pGI5	HupA
um
	Norm	Norm
0	0.00458215	0.0667095
0.065	0.0363845	0.0938635
0.13	0.0938414	0.138375
0.195	0.151751	0.204497
0.26	0.25114	0.28969
0.325	0.388288	0.443877
0.39	0.541436	0.602626
0.455	0.684655	0.754201
0.52	0.790536	0.874043
0.585	0.876604	0.952417
0.65	0.923947	0.97487
0.715	0.946722	0.972962
0.78	0.950458	0.91509
0.845	0.924596	0.843463
0.91	0.907495	0.75358
0.975	0.860048	0.650469
1.04	0.782495	0.52536
1.105	0.682931	0.413962
1.17	0.561079	0.328309
1.235	0.45096	0.306871
1.3	0.415727	0.366157
1.365	0.465454	0.474878
1.43	0.59257	0.628593
1.495	0.722294	0.779708
1.56	0.817516	0.901968
1.625	0.904806	0.961293
1.69	0.954217	1
1.755	0.984372	0.993824
1.82	1	0.960494
1.885	0.995767	0.866137
1.95	0.949138	0.732469
2.015	0.839554	0.584796
2.08	0.71559	0.441387
2.145	0.570745	0.321346
2.21	0.437105	0.218396
2.275	0.314963	0.129427
2.34	0.229309	0.081933
2.405	0.155275	0.0453046
2.47	0.0827951	0.0263168
2.535	0.0380155	0.0087427
2.6	0	0

## Sheet: Fig 4b
Length	Frequency
0.1	0		0.417519		0.434459	0.449816	0.455325	0.462716	0.471949	0.483369	0.490725	0.50033	0.513319	0.520451	0.530009	0.544675	0.550184	0.565541		0.582481
0.2	0							0.466135	0.472327	0.48449	0.491304	0.501051	0.514341	0.524353	0.532303
0.3	0							0.460123	0.473574	0.484536	0.491841	0.502939	0.518221	0.52511	0.534653
0.4	0							0.465347	0.479245	0.486513	0.493894	0.503192	0.519439	0.520755	0.539877
0.41	0							0.467697	0.47489	0.489146	0.493976	0.504511	0.510854	0.526426	0.533865
0.42	0							0.469991	0.475647	0.480561	0.494839	0.50484	0.513487	0.527673	0.537284
0.43	1								0.479549	0.481779	0.495383	0.505909	0.515464	0.528051
0.44	1									0.485659	0.496372	0.506122	0.51551
0.45	1									0.486681	0.490501	0.506367	0.516631
0.46	6										0.490658	0.506397
0.47	7										0.491568	0.506881
0.48	9										0.493119	0.508432
0.49	22										0.493603	0.509342
0.5	22										0.493633	0.509499
0.51	9										0.493878	0.503628
0.52	7										0.494091	0.504617
0.53	6										0.49516	0.505161
0.54	1										0.495489	0.506024
0.55	1										0.496808	0.506106
0.56	1										0.497061	0.508159
0.57	0										0.498949	0.508696
0.58	0										0.49967	0.509275
0.59	0
0.6	0
0.7	0
0.8	0
0.9	0

## Sheet: Fig 4c-d
Cocci (Intracellualr)						Rods (extracellular)
Left	Right	Left %	Right %	All Lengths		Left	Rigth	Left %	Rigth %	All lengths
1.148	1.018	0.530009	0.469991	1.148		1.798	1.783	0.502094	0.497906	1.798
1.145	1.103	0.509342	0.490658	1.145		1.759	1.595	0.524448	0.475552	1.759
0.689	0.625	0.524353	0.475647	0.689		1.609	1.504	0.516865	0.483135	1.609
0.683	0.73	0.483369	0.516631	0.683		1.506	1.501	0.500831	0.499169	1.506
0.988	0.759	0.565541	0.434459	0.988		1.938	1.766	0.523218	0.476782	1.938
0.77	0.761	0.502939	0.497061	0.77		1.403	1.271	0.524682	0.475318	1.403
0.756	0.658	0.534653	0.465347	0.756		1.711	1.73	0.497239	0.502761	1.711
0.727	0.714	0.504511	0.495489	0.727		1.341	1.37	0.494651	0.505349	1.341
0.815	0.754	0.519439	0.480561	0.815		1.528	1.661	0.479147	0.520853	1.528
0.814	0.787	0.508432	0.491568	0.814		1.238	1.287	0.490297	0.509703	1.238
0.88	0.75	0.539877	0.460123	0.88		1.609	1.561	0.507571	0.492429	1.609
0.702	0.804	0.466135	0.533865	0.702		1.358	1.498	0.47549	0.52451	1.358
0.899	0.878	0.505909	0.494091	0.899		0.976	1.23	0.44243	0.55757	0.976
0.653	0.911	0.417519	0.582481	0.653		1.634	1.56	0.511584	0.488416	1.634
0.844	0.872	0.491841	0.508159	0.844		1.272	1.364	0.482549	0.517451	1.272
0.715	0.712	0.501051	0.498949	0.715		1.106	1.2	0.479618	0.520382	1.106
0.885	0.852	0.509499	0.490501	0.885		1.229	1.18	0.51017	0.48983	1.229
0.859	0.914	0.48449	0.51551	0.859		1.341	1.316	0.504705	0.495295	1.341
0.821	0.833	0.496372	0.503628	0.821		1.213	1.267	0.489113	0.510887	1.213
0.637	0.762	0.455325	0.544675	0.637		1.268	1.317	0.490522	0.509478	1.268
0.767	0.783	0.494839	0.505161	0.767		1.42	1.354	0.511896	0.488104	1.42
0.889	0.966	0.479245	0.520755	0.889		1.182	1.123	0.512798	0.487202	1.182
0.95	0.926	0.506397	0.493603	0.95		1.273	1.128	0.530196	0.469804	1.273
0.728	0.746	0.493894	0.506106	0.728		1.388	1.379	0.501626	0.498374	1.388
0.735	0.899	0.449816	0.550184	0.735		1.661	1.566	0.51472	0.48528	1.661
0.816	0.913	0.471949	0.528051	0.816		1.538	1.372	0.528522	0.471478	1.538
0.912	0.929	0.495383	0.504617	0.912		1.773	1.92	0.480097	0.519903	1.773
0.738	0.68	0.520451	0.479549	0.738		1.289	1.254	0.506882	0.493118	1.289
0.873	0.906	0.490725	0.509275	0.873		1.35	1.297	0.510011	0.489989	1.35
0.596	0.539	0.52511	0.47489	0.596		1.545	1.548	0.499515	0.500485	1.545
0.734	0.734	0.5	0.5	0.734		1.415	1.388	0.504816	0.495184	1.415
0.676	0.706	0.489146	0.510854	0.676		1.379	1.286	0.517448	0.482552	1.379
0.713	0.676	0.513319	0.486681	0.713		1.495	1.528	0.494542	0.505458	1.495
0.867	0.856	0.503192	0.496808	0.867		1.226	1.173	0.511046	0.488954	1.226
0.791	0.819	0.491304	0.508696	0.791		1.539	1.504	0.505751	0.494249	1.539
0.62	0.605	0.506122	0.493878	0.62		1.495	1.523	0.495361	0.504639	1.495
0.678	0.665	0.50484	0.49516	0.678		1.514	1.439	0.512699	0.487301	1.514
0.758	0.666	0.532303	0.467697	0.758		1.369	1.272	0.518364	0.481636	1.369
1.058	0.999	0.514341	0.485659	1.058		1.428	1.392	0.506383	0.493617	1.428
0.695	0.807	0.462716	0.537284	0.695		1.408	1.541	0.47745	0.52255	1.408
0.615	0.63	0.493976	0.506024	0.615		1.206	1.098	0.523437	0.476562	1.206
0.752	0.8	0.484536	0.515464	0.752		1.868	1.658	0.529779	0.470221	1.868
0.974	1.028	0.486513	0.513487	0.974		1.784	1.886	0.486104	0.513896	1.784
0.835	0.814	0.506367	0.493633	0.835		1.875	1.852	0.503086	0.496914	1.875
0.879	0.982	0.472327	0.527673	0.879		1.699	1.786	0.487518	0.512482	1.699
0.681	0.757	0.473574	0.526426	0.681		1.431	1.317	0.520742	0.479258	1.431
0.758	0.757	0.50033	0.49967	0.758		1.575	1.693	0.481946	0.518054	1.575
0.663	0.645	0.506881	0.493119	0.663		1.734	1.782	0.493174	0.506826	1.734
0.839	0.78	0.518221	0.481779	0.839		1.71	1.914	0.471854	0.528146	1.71
				1.018		1.607	1.503	0.51672	0.48328	1.607
				1.103		1.415	1.349	0.511939	0.488061	1.415
				0.625		1.243	1.125	0.524916	0.475084	1.243
				0.73		1.419	1.519	0.482982	0.517018	1.419
				0.759		1.542	1.545	0.499514	0.500486	1.542
				0.761		1.305	1.172	0.526847	0.473153	1.305
				0.658		1.25	1.21	0.50813	0.49187	1.25
				0.714		1.25	1.154	0.519967	0.480033	1.25
				0.754		1.632	1.336	0.549865	0.450135	1.632
				0.787		1.165	1.173	0.498289	0.501711	1.165
				0.75		1.36	1.44	0.485714	0.514286	1.36
				0.804		1.148	1.107	0.509091	0.490909	1.148
				0.878		1.438	1.279	0.52926	0.47074	1.438
				0.911		1.492	1.42	0.512363	0.487637	1.492
				0.872		1.39	1.474	0.485335	0.514665	1.39
				0.712		1.414	1.223	0.536215	0.463785	1.414
				0.852		1.249	1.319	0.486371	0.513629	1.249
				0.914		1.474	1.338	0.524182	0.475818	1.474
				0.833		1.451	1.439	0.502076	0.497924	1.451
				0.762		1.396	1.656	0.457405	0.542595	1.396
				0.783		1.337	1.338	0.499813	0.500187	1.337
				0.966		1.36	1.505	0.474695	0.525305	1.36
				0.926		1.712	1.638	0.511045	0.488955	1.712
				0.746		1.658	1.803	0.479052	0.520948	1.658
				0.899		1.608	1.726	0.482304	0.517696	1.608
				0.913		1.166	1.064	0.52287	0.47713	1.166
				0.929		1.521	1.545	0.496086	0.503914	1.521
				0.68		1.698	1.69	0.501181	0.498819	1.698
				0.906		1.727	1.803	0.489235	0.510765	1.727
				0.539		1.342	1.32	0.504132	0.495868	1.342
				0.734		1.633	1.743	0.483709	0.516291	1.633
				0.706		1.517	1.417	0.517042	0.482958	1.517
				0.676		1.26	1.077	0.539153	0.460847	1.26
				0.856		1.722	1.806	0.488095	0.511905	1.722
				0.819		1.414	1.334	0.514556	0.485444	1.414
				0.605		1.399	1.285	0.521237	0.478763	1.399
				0.665		1.254	1.238	0.50321	0.49679	1.254
				0.666		1.502	1.42	0.514031	0.485969	1.502
				0.999		1.313	1.325	0.497726	0.502274	1.313
				0.807		1.287	1.312	0.49519	0.50481	1.287
				0.63		1.284	1.287	0.499417	0.500583	1.284
				0.8		1.381	1.268	0.521329	0.478671	1.381
				1.028		1.408	1.21	0.537815	0.462185	1.408
				0.814		1.295	1.298	0.499422	0.500578	1.295
				0.982		1.237	1.336	0.480762	0.519238	1.237
				0.757		1.695	1.644	0.507637	0.492363	1.695
				0.757		1.4	1.629	0.462199	0.537801	1.4
				0.645		1.785	1.848	0.491329	0.508671	1.785
				0.78		1.744	1.671	0.510688	0.489312	1.744
						1.495	1.697	0.468358	0.531642	1.495
						1.365	1.498	0.476773	0.523227	1.365
						1.256	0.959	0.567043	0.432957	1.256
						1.609	1.623	0.497834	0.502166	1.609
						1.3	1.324	0.495427	0.504573	1.3
						1.798	1.829	0.495726	0.504274	1.798
						1.405	1.429	0.495766	0.504234	1.405
						1.707	1.626	0.512151	0.487849	1.707
						1.28	1.386	0.48012	0.51988	1.28
						1.15	1.209	0.487495	0.512505	1.15
										1.783
										1.595
										1.504
										1.501
										1.766
										1.271
										1.73
										1.37
										1.661
										1.287
										1.561
										1.498
										1.23
										1.56
										1.364
										1.2
										1.18
										1.316
										1.267
										1.317
										1.354
										1.123
										1.128
										1.379
										1.566
										1.372
										1.92
										1.254
										1.297
										1.548
										1.388
										1.286
										1.528
										1.173
										1.504
										1.523
										1.439
										1.272
										1.392
										1.541
										1.098
										1.658
										1.886
										1.852
										1.786
										1.317
										1.693
										1.782
										1.914
										1.503
										1.349
										1.125
										1.519
										1.545
										1.172
										1.21
										1.154
										1.336
										1.173
										1.44
										1.107
										1.279
										1.42
										1.474
										1.223
										1.319
										1.338
										1.439
										1.656
										1.338
										1.505
										1.638
										1.803
										1.726
										1.064
										1.545
										1.69
										1.803
										1.32
										1.743
										1.417
										1.077
										1.806
										1.334
										1.285
										1.238
										1.42
										1.325
										1.312
										1.287
										1.268
										1.21
										1.298
										1.336
										1.644
										1.629
										1.848
										1.671
										1.697
										1.498
										0.959
										1.623
										1.324
										1.829
										1.429
										1.626
										1.386
										1.209

## Sheet: Fig4f
FtsZ_Width	T = 0	T=60		HupA_length	T = 0	T=60
um	min			um	min
0	927.667	965.667		0	2884.36	3437
0.065	984.204	944.604		0.065	3243.62	3864.09
0.13	1075.51	958.568		0.13	3584.06	4254.5
0.195	1160.41	1006.33		0.195	3859.33	4623.03
0.26	1173.7	1081.77		0.26	4052.92	4879.34
0.325	1124.57	1145.91		0.325	4153.81	5037.11
0.39	1058.08	1179.77		0.39	4198.85	5108.5
0.455	1013.7	1163.88		0.455	4243.94	5079.79
0.52	997.875	1132.54		0.52	4307.75	4998.09
0.585	997.618	1098.71		0.585	4391.78	4918.9
0.65	1004.59	1090.12		0.65	4528	4847.39
0.715	1027.13	1104.16		0.715	4655.82	4770.76
0.78	1101.78	1132.69		0.78	4762.95	4709.8
0.845	1188.09	1112.18		0.845	4839.47	4625.67
0.91	1247.63	1040.38		0.91	4808.79	4481.74
0.975	1214.5	941.319		0.975	4669.28	4350.5
1.04	1106.05	836.069		1.04	4422.1	4145.77
1.105	929.061	754.469		1.105	4094.15	3959.29
1.17	783.879	707.575		1.17	3700.4	3694.32
1.235	718.056	675		1.235	3274.71	3393.58
				1.3	2996.61	3121.11

[truncated: 9 more sheets: Fig4h, Fig 4i, Supple fig 3_cell dimensions, Supple fig6 growth curves , Supple fig 6 cell dimensions, Supple fig6 WB , Supple fig6b blots, Supple fig 7 GC, Supple fig 9 HupA_DAPI]
